# Supplementary material for: Programming DNA Reaction Networks Using Allosteric DNA Hairpins
Source: Biomolecules. 2023 Mar 5;13(3):481. doi: 10.3390/biom13030481 (PMC10046357; doi:10.3390/biom13030481)
Supplement: Supplementary file 1 [file biomolecules-13-00481-s001.zip]

Archive with 1 entries (1 files):
- biomolecules-2146282-supplementary.pdf
